# Supplementary material for: Synthesis of Two Porous CdS Rods by Anion Exchange Method and Their Photocatalytic Properties
Source: Nanomaterials (Basel). 2022 Sep 14;12(18):3190. doi: 10.3390/nano12183190 (PMC9505071; doi:10.3390/nano12183190)
Supplement: Supplementary file 1 [file nanomaterials-12-03190-s001.zip]

Archive with 1 entries (1 files):
- nanomaterials-1892336-supplementary.pdf
